# Supplementary material for: Basal Level p53 Suppresses Antiviral Immunity Against Foot-And-Mouth Disease Virus
Source: Viruses. 2019 Aug 7;11(8):727. doi: 10.3390/v11080727 (PMC6723088; doi:10.3390/v11080727)
Supplement: Supplementary file 1 [file viruses-11-00727-s001.zip]

Archive with 5 entries (3 files):
- viruses-545305-for conversion-supplementary/
- viruses-545305-for conversion-supplementary/Supplementary Materials/
- viruses-545305-for conversion-supplementary/Supplementary Materials/Supplemental figures.docx
- viruses-545305-for conversion-supplementary/Supplementary Materials/Supplemental Figures.pptx
- viruses-545305-for conversion-supplementary/Supplementary Materials/Supplemental Table 1.docx
